# Supplementary material for: Phenotypic and genetic stepwise changes in Staphylococcus aureus during in vitro adaptive laboratory evolution under the selective pressure of tigecycline
Source: Antimicrob Agents Chemother. 2025 Mar 26;69(5):e00072-25. doi: 10.1128/aac.00072-25 (PMC12057350; doi:10.1128/aac.00072-25)
Supplement: Table S3 — Genomic information of mutant rpsJ. [file aac.00072-25-s0004.xlsx]

## Sheet: sheet 1
Table S3 Genomic informations of mutant rpsJ
#FILE	ST	SEQUENCE	START	END	STRAND	MUTATIONS	COVERAGE	COVERAGE_MAP	GAPS	%COVERAGE	%IDENTITY
GCF_000361365.1_Stap_aure_M0510_V1_genomic.fna.gz	5	NZ_KB821410.1	545323	545631	+	Asp60Tyr	1-309/309	===============	0/0	100	100
GCF_000362765.1_Stap_aure_M1095_V1_genomic.fna.gz	5	NZ_KB821986.1	77657	77965	+	Asp60Tyr	1-309/309	===============	0/0	100	100
GCF_000535715.1_Stap_aure_M1097_V1_genomic.fna.gz	5	NZ_JDDU01000012.1	31721	32029	+	Asp60Tyr	1-309/309	===============	0/0	100	100
GCF_000543805.1_Stap_aure_M0796_V1_genomic.fna.gz	5	NZ_KI982643.1	3892	4200	+	Asp60Tyr	1-309/309	===============	0/0	100	100
GCF_000543825.1_Stap_aure_M0798_V1_genomic.fna.gz	5	NZ_KI982679.1	30104	30412	+	Asp60Tyr	1-309/309	===============	0/0	100	100
GCF_000557065.1_Stap_aure_M0530_V1_genomic.fna.gz	5	NZ_KK014790.1	72725	73033	+	Asp60Tyr	1-309/309	===============	0/0	100	100
GCF_000564405.1_Stap_aure_W12628_V1_genomic.fna.gz	8	NZ_KK032086.1	191722	192030	+	Asp60Tyr	1-309/309	===============	0/0	100	100
GCF_000607865.1_Stap_aure_DAR3613_V1_genomic.fna.gz	5	NZ_KK098091.1	540760	541068	+	Lys57Gln	1-309/309	===============	0/0	100	100
GCF_001611485.1_ASM161148v1_genomic.fna.gz	338	NZ_LSBD01000011.1	28068	28376	+	Asp60Tyr	1-309/309	===============	0/0	100	100
GCF_001611535.1_ASM161153v1_genomic.fna.gz	338	NZ_LSBE01000015.1	6109	6417	-	Asp60Tyr	1-309/309	===============	0/0	100	100
GCF_002121475.1_ASM212147v1_genomic.fna.gz	5	NZ_NDMR01000005.1	218228	218536	-	Asp60Tyr	1-309/309	===============	0/0	100	100
GCF_002121505.1_ASM212150v1_genomic.fna.gz	5	NZ_NDMW01000060.1	258334	258642	-	Asp60Tyr	1-309/309	===============	0/0	100	100
GCF_002121635.1_ASM212163v1_genomic.fna.gz	5	NZ_NDNH01000013.1	128638	128946	-	Asp60Tyr	1-309/309	===============	0/0	100	100
GCF_002121675.1_ASM212167v1_genomic.fna.gz	5	NZ_NDNI01000015.1	72561	72869	+	Asp60Tyr	1-309/309	===============	0/0	100	100
GCF_002122645.1_ASM212264v1_genomic.fna.gz	5	NZ_NDMZ01000045.1	72504	72812	+	Asp60Tyr	1-309/309	===============	0/0	100	100
GCF_002123695.1_ASM212369v1_genomic.fna.gz	5	NZ_NDRG01000011.1	23180	23488	+	Asp60Tyr	1-309/309	===============	0/0	100	100
GCF_002124905.1_ASM212490v1_genomic.fna.gz	-	NZ_NDRE01000008.1	72511	72819	+	Asp60Tyr	1-309/309	===============	0/0	100	100
GCF_002125315.1_ASM212531v1_genomic.fna.gz	5	NZ_NDTJ01000021.1	252151	252459	-	Asp60Tyr	1-309/309	===============	0/0	100	100
GCF_002125325.1_ASM212532v1_genomic.fna.gz	1	NZ_NDTN01000003.1	247030	247338	-	Asp60Tyr	1-309/309	===============	0/0	100	100
GCF_002125805.1_ASM212580v1_genomic.fna.gz	5	NZ_NDVC01000057.1	529344	529652	-	Asp60Tyr	1-309/309	===============	0/0	100	100
GCF_003114015.1_ASM311401v1_genomic.fna.gz	8	NZ_BEYC01000008.1	108276	108584	-	Asp60Tyr	1-309/309	===============	0/0	100	100
GCF_003239025.1_ASM323902v1_genomic.fna.gz	45	NZ_PZYN01000017.1	43544	43852	+	Asp60Tyr	1-309/309	===============	0/0	100	100
GCF_003239255.1_ASM323925v1_genomic.fna.gz	15	NZ_PZRX01000018.1	29670	29978	+	Asp60Tyr	1-309/309	===============	0/0	100	100
GCF_003992475.1_ASM399247v1_genomic.fna.gz	338	NZ_RZJV01000005.1	101899	102207	-	Asp60Tyr	1-309/309	===============	0/0	100	100
GCF_008619415.1_ASM861941v1_genomic.fna.gz	8	NZ_AP020313.1	2563994	2564302	-	Asp60Tyr	1-309/309	===============	0/0	100	100
GCF_008619935.1_ASM861993v1_genomic.fna.gz	8	NZ_AP020318.1	2561240	2561548	-	Asp60Tyr	1-309/309	===============	0/0	100	100
GCF_009176765.1_ASM917676v1_genomic.fna.gz	5	NZ_AP019542.1	2398473	2398781	+	Asp60Tyr	1-309/309	===============	0/0	100	100
GCF_009176785.1_ASM917678v1_genomic.fna.gz	5	NZ_AP019543.1	2413713	2414021	+	Asp60Tyr	1-309/309	===============	0/0	100	100
GCF_009176875.1_ASM917687v1_genomic.fna.gz	5	NZ_AP019545.1	2411730	2412038	+	Asp60Tyr	1-309/309	===============	0/0	100	100
GCF_017329525.1_ASM1732952v1_genomic.fna.gz	8	NZ_CP071374.1	2344813	2345121	+	Asp60Tyr	1-309/309	===============	0/0	100	100
GCF_023707445.1_ASM2370744v1_genomic.fna.gz	8	NZ_BRBE01000022.1	13799	14107	+	Asp60Tyr	1-309/309	===============	0/0	100	100
GCF_900049325.1_7480_8_94_genomic.fna.gz	22	NZ_FHDW01000006.1	80785	81093	-	Asp60Tyr	1-309/309	===============	0/0	100	100
GCF_947039115.1_SA-3A_genomic.fna.gz	8	NZ_CAMRFX010000023.1	51802	52110	+	Asp60Tyr	1-309/309	===============	0/0	100	100
